# Supplementary material for: Retrospective Study of the Seroprevalence of HIV, HCV, and HBV in Blood Donors at a Blood Bank of Western Mexico
Source: Pathogens. 2021 Jul 11;10(7):878. doi: 10.3390/pathogens10070878 (PMC8308904; doi:10.3390/pathogens10070878)
Supplement: Supplementary file 1 [file pathogens-10-00878-s001.zip]

Archive with 1 entries (1 files):
- pathogens-1255769-supplementary.pdf
